# Supplementary material for: Rapid plant-to-plant systemic signaling via a Cuscuta bridge
Source: Plant Physiol. 2024 Jun 18;196(2):716–21. doi: 10.1093/plphys/kiae339 (PMC11483505; doi:10.1093/plphys/kiae339)
Supplement: kiae339_Supplementary_Data [file kiae339_Supplementary_Data.zip]

Archive with 4 entries (4 files):
- MovieS1ROS1.mp4
- MovieS2Calcium1.mp4
- MovieS3Electric1.mp4
- PP2024LTR00374DR1_Supplementary_Data.pdf
